# Supplementary material for: A Cross-Sectional Study Exploring the Role of Social Isolation in the Relationship Between Food Insecurity, Depressive Symptoms, and Resource Use Among Midwestern Rural Veterans in the U.S
Source: Nutrients. 2025 Jan 16;17(2):318. doi: 10.3390/nu17020318 (PMC11769182; doi:10.3390/nu17020318)
Supplement: Supplementary file 1 [file nutrients-17-00318-s001.zip]

Archive with 1 entries (1 files):
- nutrients-3408178-supplementary.pdf
